# Supplementary material for: Genomic Distribution of H3K9me2 and DNA Methylation in a Maize Genome
Source: PLoS One. 2014 Aug 14;9(8):e105267. doi: 10.1371/journal.pone.0105267 (PMC4133378; doi:10.1371/journal.pone.0105267)
Supplement: Table S1 — Genes with High H3K9me2 and/or high CHG methylation over transcription start site. (XLSX) [file pone.0105267.s008.xlsx]

## Sheet: west_etal_table
Table S1. Genes with High H3K9me2 and/or high CHG methylation over transcription start site.
B73_refgen2 Gene ID	High H3K9me2	High CHG	H3K9me2 read count in 100bp tile covering TSS	%CHG methylation in 100bp tile covering TSS	Ortholog in other grass species (from Schnable et al., 2012)	Expression detected (in 60 tissues of Sekhon et al., 2013)
GRMZM2G072456	Yes	No	34	0.883721	No	Yes
GRMZM2G473036	Yes	No	32	0.780952	No	Yes
AC187800.4_FG003	Yes	No	30	0.863208	No	Yes
GRMZM2G119547	Yes	No	30	0.704545	No	Yes
GRMZM2G703846	Yes	No	33	0.64557	No	Yes
GRMZM2G703888	Yes	No	35	0.902174	No	Yes
AC194072.3_FG005	Yes	No	31	0.781022	No	Yes
GRMZM5G840038	Yes	No	33	0.833333	No	Yes
GRMZM2G429762	Yes	No	34	0.66129	No	Yes
AC155352.2_FG001	Yes	No	31	0.758333	No	Yes
GRMZM2G107121	Yes	No	37	0.522936	No	Yes
GRMZM2G015637	Yes	No	32	0.694444	No	Yes
GRMZM2G039648	Yes	No	33	0.690722	No	Yes
AC217252.3_FG005	Yes	No	36	0.835341	No	Yes
GRMZM2G351307	Yes	No	39	0.714286	No	Yes
GRMZM2G402368	Yes	No	36	0.823529	No	Yes
GRMZM2G030504	Yes	No	38	0	No	Yes
GRMZM2G419852	Yes	No	30	0.769231	No	Yes
GRMZM2G127661	Yes	No	44	0.783784	No	Yes
GRMZM2G100597	Yes	No	39	0.765625	No	Yes
GRMZM2G399067	Yes	No	33	0.776398	No	Yes
GRMZM2G088258	Yes	No	31	0.886364	No	Yes
GRMZM2G701333	Yes	No	31	0.755952	No	Yes
GRMZM2G148675	Yes	No	45	0.53176	No	Yes
GRMZM2G079954	Yes	No	33	0.565217	No	Yes
GRMZM2G532970	Yes	No	30	0.795918	No	Yes
GRMZM2G543051	Yes	No	32	0.844828	No	Yes
AC207080.3_FG005	Yes	No	30	0.715827	No	Yes
GRMZM2G110025	Yes	No	44	0.727273	No	Yes
AC233881.1_FG006	Yes	No	31	0.688889	No	Yes
GRMZM2G031905	Yes	No	36	0.743119	No	Yes
GRMZM5G890043	Yes	No	30	0.775701	No	Yes
GRMZM2G350023	Yes	No	31	0.563636	No	Yes
GRMZM2G128953	Yes	No	37	0.785714	No	Yes
GRMZM2G391833	Yes	No	30	0.558974	No	Yes
GRMZM2G035044	Yes	No	37	0.835821	No	Yes
GRMZM2G014323	Yes	No	31	0.708861	No	Yes
GRMZM2G144594	Yes	No	59	0.716418	No	Yes
GRMZM2G005659	Yes	No	33	0.6	No	Yes
GRMZM2G110085	Yes	No	49	0.745763	No	Yes
GRMZM2G491096	Yes	No	30	0.981818	No	Yes
GRMZM2G072048	Yes	No	31	0.854167	No	Yes
GRMZM2G134040	Yes	No	32	0.952381	No	Yes
AC207231.3_FG001	Yes	No	31	0.891566	No	Yes
GRMZM2G382038	Yes	No	36	0.671533	No	Yes
GRMZM5G871542	Yes	No	32	0.612121	No	Yes
GRMZM2G076768	Yes	No	30	0.75	No	Yes
GRMZM2G044898	Yes	No	130	0.693694	No	Yes
GRMZM2G700262	Yes	No	31	0.940741	No	Yes
GRMZM2G015805	Yes	No	42	1	No	Yes
GRMZM2G076169	Yes	No	46	0.595556	No	Yes
GRMZM2G369607	Yes	No	30	0.805755	No	Yes
GRMZM5G832780	Yes	No	31	0.873239	No	Yes
GRMZM2G437827	Yes	No	41	0.842593	No	Yes
GRMZM2G113603	Yes	No	31	0.908497	No	Yes
GRMZM5G851965	Yes	No	31	0.904762	No	Yes
GRMZM2G052418	Yes	No	74	0.584906	No	Yes
GRMZM2G082293	Yes	No	30	0.948276	No	Yes
GRMZM2G325285	Yes	No	38	0.878788	No	Yes
GRMZM2G081668	Yes	No	36	0.758065	No	Yes
GRMZM2G469771	Yes	No	31	0.933333	No	Yes
GRMZM2G015788	Yes	No	210	0	No	Yes
GRMZM2G181051	Yes	No	45	0.882353	No	Yes
GRMZM5G881617	Yes	No	36	0.75	No	Yes
GRMZM2G088896	Yes	No	57	0.791667	No	Yes
GRMZM2G094054	Yes	No	60	0.875	No	Yes
GRMZM2G003538	Yes	No	34	0.821429	No	No
GRMZM2G107440	Yes	No	33	0.850575	No	No
GRMZM5G899202	Yes	No	45	0.805556	No	No
AC226346.2_FG004	Yes	No	32	0.905172	No	No
GRMZM2G408887	Yes	No	33	0.857143	No	No
GRMZM2G361783	Yes	No	33	0.65	No	No
AC194480.3_FG003	Yes	No	31	0.588235	No	No
GRMZM2G037639	Yes	No	32	0.416667	No	No
GRMZM2G421556	Yes	No	31	0.6875	No	No
AC209698.3_FG004	Yes	No	34	0.849057	No	No
GRMZM2G454170	Yes	No	31	0.555556	No	No
GRMZM2G703937	Yes	No	31	0.838235	No	No
AC200627.3_FG005	Yes	No	61	0.56196	No	No
GRMZM5G819246	Yes	No	51	0.777778	No	No
GRMZM2G123794	Yes	No	41	0.755245	No	No
GRMZM2G454206	Yes	No	40	0.833333	No	No
GRMZM2G142700	Yes	No	48	0.845238	No	No
AC186904.4_FG007	Yes	No	33	0.898551	No	No
GRMZM2G321500	Yes	No	34	0.740741	No	No
AC226536.2_FG001	Yes	No	31	0.555556	No	No
GRMZM2G002053	Yes	No	31	0.825871	No	No
GRMZM2G042738	Yes	No	45	0.92381	No	No
GRMZM2G162680	Yes	No	39	0.826087	No	No
GRMZM2G314339	Yes	No	39	0.655914	No	No
EF517601.1_FG020	Yes	No	41	0.6875	No	No
AC202139.3_FG008	Yes	No	36	0.816514	No	No
GRMZM2G701469	Yes	No	36	0.742857	No	No
GRMZM2G059711	Yes	No	30	0.8	No	No
AC191578.3_FG003	Yes	No	42	0.73913	No	No
GRMZM5G817854	Yes	No	31	0.723404	No	No
AC234165.1_FG003	Yes	No	45	0.727891	No	No
AC209852.3_FG004	Yes	No	34	0.75	No	No
GRMZM2G487376	Yes	No	31	0.873016	No	No
GRMZM2G702006	Yes	No	33	0.831325	No	No
GRMZM5G876242	Yes	No	32	1	No	No
GRMZM2G702207	Yes	No	39	0.724868	No	No
AC209755.3_FG001	Yes	No	32	0.72807	No	No
GRMZM2G702260	Yes	No	36	0.830275	No	No
AC191070.3_FG006	Yes	No	45	0.75	No	No
GRMZM2G430501	Yes	No	31	0.643478	No	No
GRMZM2G701400	Yes	No	39	0.859504	No	No
AC208630.3_FG001	Yes	No	49	0.711443	No	No
GRMZM2G352798	Yes	No	30	0.6	No	No
GRMZM5G889792	Yes	No	35	1	No	No
GRMZM5G886718	Yes	No	39	0.563758	No	No
AC204088.3_FG010	Yes	No	31	0.47619	No	No
GRMZM2G702108	Yes	No	35	0.651376	No	No
AC198174.4_FG001	Yes	No	30	0.88	No	No
GRMZM5G854450	Yes	No	31	0.764706	No	No
GRMZM2G076951	Yes	No	34	0.870968	No	No
GRMZM2G383673	Yes	No	35	0.927536	No	No
GRMZM2G700842	Yes	No	30	0.647059	No	No
GRMZM2G700877	Yes	No	30	0.519481	No	No
GRMZM2G085908	Yes	No	38	0.72973	No	No
GRMZM2G701028	Yes	No	32	0.842697	No	No
GRMZM2G557683	Yes	No	33	0.625	No	No
GRMZM2G382356	Yes	No	30	0.759124	No	No
GRMZM2G405751	Yes	No	30	0.855556	No	No
AC187895.2_FG002	Yes	No	30	0.729167	No	No
GRMZM2G700198	Yes	No	38	0.636364	No	No
GRMZM2G488101	Yes	No	31	0.802139	No	No
GRMZM2G459099	Yes	No	47	0.664384	No	No
GRMZM2G074505	Yes	No	30	0.795455	No	No
GRMZM2G534485	Yes	No	37	0.849462	No	No
AC198510.5_FG002	Yes	No	32	0.782609	No	No
GRMZM5G872320	Yes	No	33	0.833333	No	No
GRMZM2G052364	Yes	No	37	0.72967	No	No
GRMZM2G091592	Yes	No	30	0.657005	No	No
GRMZM5G812058	Yes	No	31	0.9	No	No
AC190756.4_FG007	Yes	No	30	0.96875	No	No
GRMZM2G420141	Yes	No	39	0.688312	No	No
AC188612.3_FG009	Yes	No	33	0.610169	No	No
GRMZM5G858524	Yes	No	31	0.743295	No	No
AC191279.2_FG001	Yes	No	39	0.812785	No	No
GRMZM2G702391	Yes	No	46	0.695238	No	No
GRMZM5G804477	Yes	No	49	0.925926	Yes	Yes
GRMZM2G060073	Yes	No	32	0.725	Yes	Yes
GRMZM2G087510	Yes	No	30	0.858974	Yes	Yes
GRMZM2G151755	Yes	No	37	0.00373134	Yes	Yes
GRMZM2G139082	Yes	No	32	0	Yes	Yes
GRMZM2G001058	Yes	No	33	0.615385	Yes	Yes
GRMZM5G821433	Yes	No	34	0.636364	Yes	Yes
GRMZM2G428987	Yes	No	31	0.769841	Yes	Yes
GRMZM2G347270	Yes	No	32	0.830275	Yes	Yes
GRMZM2G393002	Yes	No	33	0.738318	Yes	Yes
GRMZM2G083411	Yes	No	30	0.285714	Yes	Yes
GRMZM2G327263	Yes	No	32	0.927273	Yes	Yes
GRMZM2G422212	Yes	No	34	0.8	Yes	Yes
GRMZM2G174558	Yes	No	31	0.87234	Yes	Yes
GRMZM2G000435	Yes	No	34	0	Yes	Yes
GRMZM2G367026	Yes	No	30	0.0127389	Yes	Yes
GRMZM2G158818	Yes	No	33	0.883333	Yes	Yes
AC211390.3_FG001	Yes	No	33	0.6	Yes	Yes
GRMZM2G335358	Yes	No	49	0.865522	Yes	No
GRMZM2G309363	Yes	No	37	0.466667	Yes	No
GRMZM2G307210	Yes	No	69	0.574627	Yes	No
GRMZM2G331599	Yes	No	31	0	Yes	No
AC205713.4_FG004	Yes	No	32	0.705394	Yes	No
GRMZM2G122614	Yes	No	37	0.724138	Yes	No
GRMZM2G155150	Yes	No	32	0.72093	Yes	No
AC194472.3_FG001	Yes	No	32	0.74772	Yes	No
GRMZM2G037229	Yes	No	37	0.787879	Yes	No
GRMZM2G088865	Yes	No	44	0.644444	Yes	No
GRMZM2G021155	Yes	No	51	0.774123	Yes	No
GRMZM2G458761	Yes	No	65	0.632653	Yes	No
AC199705.3_FG006	Yes	No	41	0.703125	Yes	No
GRMZM2G025748	Yes	No	48	0.8	Yes	Yes
GRMZM2G047409	Yes	No	36	0.888889	Yes	Yes
GRMZM5G805595	Yes	No	30	0.92029	Yes	Yes
GRMZM2G466265	Yes	No	33	0.751938	Yes	Yes
GRMZM2G411771	Yes	No	32	0.833333	Yes	Yes
GRMZM2G153262	Yes	No	30	0.346154	Yes	Yes
GRMZM2G306693	Yes	No	55	1	Yes	Yes
GRMZM2G466519	Yes	No	51	1	Yes	Yes
GRMZM2G044246	Yes	No	33	1	Yes	Yes
GRMZM2G025143	Yes	No	125	0.94382	Yes	Yes
GRMZM5G893782	Yes	No	36	0.722772	Yes	Yes
GRMZM2G412702	Yes	No	44	0.74	Yes	Yes
GRMZM2G011151	Yes	No	122	0.142857	Yes	Yes
GRMZM2G099105	Yes	No	38	0.4	Yes	Yes
GRMZM2G072383	Yes	No	30	0.896552	Yes	Yes
GRMZM2G052483	Yes	No	33	0	Yes	Yes
GRMZM2G391413	Yes	No	30	0.790698	Yes	Yes
GRMZM2G165383	Yes	No	71	0.733333	Yes	Yes
AC203847.3_FG004	Yes	No	31	0.885714	Yes	Yes
GRMZM2G080263	Yes	No	32	0.222222	Yes	Yes
GRMZM2G133370	Yes	No	30	0.473684	Yes	Yes
AC190799.2_FG010	Yes	No	30	0.678261	Yes	No
GRMZM5G841268	Yes	No	30	0	Yes	No
GRMZM2G378515	Yes	No	37	0	Yes	No
GRMZM2G477894	Yes	No	33	0.818182	Yes	No
GRMZM2G053071	Yes	No	47	0.643564	Yes	No
GRMZM2G445103	Yes	No	43	0.818182	Yes	No
GRMZM2G339129	Yes	No	35	0.880952	Yes	No
GRMZM2G378805	Yes	No	32	0.721212	Yes	No
GRMZM2G079003	Yes	No	32	0.782609	Yes	No
GRMZM2G133067	Yes	No	38	0.801527	Yes	No
GRMZM2G140298	Yes	No	38	0.862069	No	Yes
GRMZM2G359822	Yes	No	32	0.706349	No	Yes
GRMZM5G820643	Yes	No	32	0.761905	No	Yes
GRMZM2G066757	Yes	No	33	0.619772	No	Yes
GRMZM2G411639	Yes	No	45	0.714286	No	Yes
GRMZM2G383883	Yes	No	40	0.72093	No	Yes
GRMZM2G052009	Yes	No	32	0.62069	No	Yes
GRMZM2G373738	Yes	No	34	0.857143	No	Yes
GRMZM2G410764	Yes	No	35	0.833333	No	Yes
GRMZM2G435248	Yes	No	44	0.676259	No	Yes
GRMZM2G588344	Yes	No	39	0.9375	No	Yes
GRMZM2G388595	Yes	No	33	0.482759	No	Yes
GRMZM2G012550	Yes	No	32	0.787234	No	Yes
GRMZM2G100722	Yes	No	31	0.736842	No	Yes
GRMZM2G162182	Yes	No	33	0.772727	No	Yes
GRMZM2G123765	Yes	No	35	0.833333	No	Yes
GRMZM2G043623	Yes	No	31	0.789474	No	Yes
GRMZM2G360792	Yes	No	40	0.643836	No	Yes
GRMZM2G078592	Yes	No	46	0.865079	No	Yes
GRMZM2G435744	Yes	No	37	1	No	Yes
GRMZM5G839244	Yes	No	30	0.847222	No	Yes
GRMZM2G305671	Yes	No	30	0.75	No	Yes
GRMZM2G583640	Yes	No	30	0.769231	No	Yes
GRMZM2G470653	Yes	No	37	0.714286	No	Yes
GRMZM2G053749	Yes	No	31	0.828125	No	Yes
GRMZM2G062711	Yes	No	44	0.723214	No	Yes
GRMZM2G375410	Yes	No	37	0.904762	No	Yes
GRMZM2G455859	Yes	No	38	0.843373	No	Yes
GRMZM2G503714	Yes	No	33	1	No	Yes
GRMZM2G379271	Yes	No	31	0.796296	No	Yes
GRMZM2G701730	Yes	No	32	0.8125	No	Yes
GRMZM2G374263	Yes	No	38	0.619835	No	Yes
GRMZM5G866717	Yes	No	31	0.460227	No	Yes
GRMZM2G000707	Yes	No	30	0.5	No	Yes
GRMZM2G103223	Yes	No	38	0.811321	No	Yes
GRMZM2G016574	Yes	No	36	0.796875	No	Yes
GRMZM2G372054	Yes	No	31	0.55814	No	Yes
GRMZM2G146778	Yes	No	37	0.527778	No	Yes
GRMZM2G056285	Yes	No	31	0.928571	No	Yes
GRMZM5G868959	Yes	No	41	0.833333	No	Yes
GRMZM2G179444	Yes	No	33	0.758242	No	Yes
GRMZM2G177132	Yes	No	39	0.804348	No	Yes
GRMZM2G407837	Yes	No	50	0.735537	No	Yes
GRMZM2G179143	Yes	No	44	0	No	Yes
GRMZM2G520674	Yes	No	39	0.916667	No	Yes
GRMZM5G822401	Yes	No	42	0	No	Yes
GRMZM2G035514	Yes	No	35	0.666667	No	Yes
GRMZM2G331861	Yes	No	44	0.670807	No	Yes
GRMZM2G067257	Yes	No	30	0.642857	No	Yes
GRMZM2G145886	Yes	No	48	0.755319	No	Yes
GRMZM2G307323	Yes	No	42	0.691667	No	Yes
GRMZM2G323545	Yes	No	31	0.722222	No	Yes
GRMZM2G423315	Yes	No	44	0.854545	No	Yes
GRMZM5G889299	Yes	No	35	0	No	Yes
AC231226.2_FG007	Yes	No	38	0.860759	No	Yes
GRMZM2G500685	Yes	No	36	0.727488	No	Yes
GRMZM2G376905	Yes	No	32	0.892857	No	Yes
GRMZM2G474229	Yes	No	39	0.947368	No	Yes
GRMZM2G407861	Yes	No	55	0.742857	No	Yes
GRMZM2G430604	Yes	No	35	0.416667	No	Yes
GRMZM2G100005	Yes	No	50	0.905882	No	Yes
GRMZM2G702733	Yes	No	30	1	No	Yes
GRMZM2G109848	Yes	No	54	0.877934	No	Yes
GRMZM2G004824	Yes	No	44	0.777778	No	Yes
GRMZM2G097750	Yes	No	32	0.833333	No	Yes
GRMZM2G115566	Yes	No	30	0.765625	No	Yes
GRMZM2G415781	Yes	No	51	0	No	Yes
GRMZM2G142109	Yes	No	32	0	No	Yes
GRMZM5G866990	Yes	No	53	0	No	Yes
GRMZM2G701389	Yes	No	33	0.842105	No	Yes
GRMZM5G834128	Yes	No	47	0.393519	No	Yes
GRMZM5G864771	Yes	No	36	0.789916	No	Yes
GRMZM2G120833	Yes	No	39	0.641509	No	Yes
GRMZM5G832490	Yes	No	30	0.816	No	Yes
GRMZM2G313110	Yes	No	34	0.733333	No	Yes
GRMZM2G313646	Yes	No	30	1	No	Yes
GRMZM2G001173	Yes	No	34	1	No	Yes
GRMZM5G880993	Yes	No	39	0.615917	No	Yes
GRMZM2G496292	Yes	No	33	0.764706	No	Yes
GRMZM2G074293	Yes	No	40	0.714286	No	Yes
GRMZM2G013271	Yes	No	30	0.555556	No	Yes
GRMZM2G066111	Yes	No	30	0.875	No	Yes
GRMZM5G825253	Yes	No	73	0.417722	No	Yes
GRMZM2G055151	Yes	No	32	0	No	Yes
GRMZM2G085921	Yes	No	30	0.787234	No	Yes
GRMZM5G814465	Yes	No	31	0	No	Yes
GRMZM2G174160	Yes	No	57	0.699422	No	Yes
GRMZM5G835672	Yes	No	31	0.545455	No	Yes
GRMZM2G421565	Yes	No	31	0.82963	No	Yes
GRMZM2G313737	Yes	No	46	0.59322	No	Yes
GRMZM2G056695	Yes	No	34	0.875421	No	Yes
GRMZM2G008913	Yes	No	32	0.902174	No	Yes
GRMZM2G008341	Yes	No	34	0.843602	No	Yes
GRMZM2G148726	Yes	No	32	0.695652	No	Yes
GRMZM2G545336	Yes	No	30	0.631579	No	Yes
GRMZM2G430518	Yes	No	34	0.647059	No	No
AC203790.3_FG004	Yes	No	37	0.817518	No	No
AC201966.3_FG001	Yes	No	31	0.753012	No	No
AC210005.3_FG002	Yes	No	33	0.755725	No	No
GRMZM2G518381	Yes	No	33	0.769231	No	No
GRMZM5G890871	Yes	No	35	0.768293	No	No
GRMZM2G153336	Yes	No	57	0.833333	No	No
GRMZM2G319074	Yes	No	36	0.846154	No	No
GRMZM5G833854	Yes	No	40	0.768421	No	No
GRMZM2G374596	Yes	No	41	0.920792	No	No
GRMZM2G704012	Yes	No	34	0.857143	No	No
GRMZM2G154045	Yes	No	31	0.849057	No	No
AC212447.3_FG001	Yes	No	31	0.766667	No	No
GRMZM2G498547	Yes	No	34	0.611111	No	No
GRMZM2G384445	Yes	No	31	0.578313	No	No
AC216705.3_FG002	Yes	No	34	0.263158	No	No
AC198223.3_FG001	Yes	No	31	0.745665	No	No
GRMZM2G321220	Yes	No	30	0.77551	No	No
AC191107.4_FG002	Yes	No	31	0.888112	No	No
GRMZM5G861900	Yes	No	40	0.860577	No	No
GRMZM2G158288	Yes	No	30	0.5625	No	No
GRMZM5G831452	Yes	No	30	0.882353	No	No
GRMZM5G848676	Yes	No	39	0.882353	No	No
GRMZM5G820905	Yes	No	31	0.954545	No	No
GRMZM2G100700	Yes	No	30	0.818182	No	No
GRMZM2G000652	Yes	No	45	0.75	No	No
GRMZM2G701352	Yes	No	32	0.847682	No	No
AC196143.2_FG003	Yes	No	37	0.400922	No	No
GRMZM2G428672	Yes	No	30	0.230769	No	No
GRMZM2G701600	Yes	No	36	0.615385	No	No
GRMZM2G701704	Yes	No	31	0.772727	No	No
GRMZM2G433067	Yes	No	31	0.884058	No	No
GRMZM2G006620	Yes	No	36	0.780822	No	No
GRMZM2G702140	Yes	No	31	0.735849	No	No
AC204621.4_FG006	Yes	No	45	0.489796	No	No
GRMZM2G353061	Yes	No	37	0.761111	No	No
AC196002.2_FG002	Yes	No	32	0.620253	No	No
AC197757.3_FG003	Yes	No	30	0.655462	No	No
GRMZM2G394747	Yes	No	33	0.846154	No	No
GRMZM5G815757	Yes	No	35	1	No	No
GRMZM2G702512	Yes	No	36	1	No	No
GRMZM2G702516	Yes	No	39	0.857143	No	No
AC195995.3_FG006	Yes	No	36	0.590909	No	No
GRMZM2G059908	Yes	No	30	0.635036	No	No
GRMZM2G454184	Yes	No	38	0.85	No	No
GRMZM2G147974	Yes	No	34	0.850394	No	No
AC204383.2_FG002	Yes	No	32	0.778846	No	No
AC205726.4_FG003	Yes	No	33	0.796178	No	No
GRMZM5G866821	Yes	No	41	0.836364	No	No
AC196972.3_FG009	Yes	No	35	0.794872	No	No
GRMZM2G113556	Yes	No	66	0.496403	No	No
GRMZM2G701756	Yes	No	41	0.748899	No	No
AC184789.4_FG002	Yes	No	34	0.854545	No	No
GRMZM2G701960	Yes	No	32	0.849498	No	No
GRMZM2G047382	Yes	No	36	0.672131	No	No
GRMZM5G897514	Yes	No	30	0.818182	No	No
GRMZM5G807213	Yes	No	30	0.925926	No	No
AC210154.3_FG003	Yes	No	53	0.785714	No	No
GRMZM2G427882	Yes	No	40	0.785714	No	No
GRMZM2G093729	Yes	No	30	0.901786	No	No
GRMZM2G061143	Yes	No	39	0	No	No
GRMZM2G098209	Yes	No	40	0.820896	No	No
GRMZM2G701257	Yes	No	31	0.788235	No	No
AC199624.4_FG007	Yes	No	35	0.662921	No	No
GRMZM2G083268	Yes	No	30	0.630769	No	No
GRMZM2G401600	Yes	No	35	0.839286	No	No
AC213431.4_FG002	Yes	No	30	1	No	No
GRMZM2G500073	Yes	No	43	0.851852	No	No
GRMZM5G883420	Yes	No	30	0.716418	No	No
GRMZM2G471687	Yes	No	36	0.596491	No	No
GRMZM5G870780	Yes	No	41	0.738095	No	No
AC187818.3_FG004	Yes	No	30	0.717391	No	No
GRMZM5G828783	Yes	No	30	0.673913	No	No
GRMZM5G862537	Yes	No	54	0	No	No
GRMZM2G129508	Yes	No	37	0.75	No	No
GRMZM2G053952	Yes	No	33	0.777778	No	No
GRMZM5G854884	Yes	No	34	0.806452	No	No
GRMZM2G411649	Yes	No	31	0.79	No	No
GRMZM5G805566	Yes	No	55	0.571429	No	No
GRMZM2G058549	Yes	No	31	0.952381	No	No
GRMZM2G476921	Yes	No	49	0.642857	No	No
GRMZM2G351966	Yes	No	51	0.833333	No	No
AC190913.3_FG002	Yes	No	87	0.5	No	No
GRMZM2G703903	Yes	No	30	0.753623	No	No
GRMZM5G866457	Yes	No	32	0	No	No
GRMZM2G110865	Yes	No	41	0.885714	No	No
GRMZM5G846702	Yes	No	38	0.863636	No	No
GRMZM5G801993	Yes	No	32	0.875	No	No
AC188744.3_FG009	Yes	No	33	0.722222	No	No
GRMZM5G890473	Yes	No	31	0.830986	No	No
GRMZM2G704224	Yes	No	33	0.846774	No	No
GRMZM5G816243	Yes	No	30	0.0727273	No	No
GRMZM5G889138	Yes	No	35	0.5	No	No
GRMZM5G821779	Yes	No	31	0.663507	No	No
GRMZM5G869778	Yes	No	36	0.825	No	No
GRMZM2G109789	Yes	No	68	0.877934	No	No
GRMZM5G844065	Yes	No	38	0.838235	No	No
GRMZM2G109740	Yes	No	31	0.838235	No	No
GRMZM5G892029	Yes	No	47	1	No	No
GRMZM2G337631	Yes	No	42	0.6	No	No
GRMZM2G308799	Yes	No	30	0.9375	No	No
GRMZM2G043892	Yes	No	32	0.768116	No	No
AC210820.3_FG003	Yes	No	31	0.93578	No	No
AC218154.3_FG004	Yes	No	33	0.640449	No	No
GRMZM2G113662	Yes	No	35	0.869919	No	No
GRMZM2G481009	Yes	No	32	0.774194	No	No
AC188745.3_FG001	Yes	No	35	0.769231	No	No
GRMZM2G066948	Yes	No	37	1	No	No
GRMZM2G152708	Yes	No	40	0.592	No	No
GRMZM2G572270	Yes	No	42	0	No	No
GRMZM5G856972	Yes	No	37	0	No	No
GRMZM5G890747	Yes	No	33	0.224939	No	No
GRMZM5G875789	Yes	No	31	0.738462	No	No
GRMZM5G814594	Yes	No	80	0	No	No
GRMZM5G837015	Yes	No	66	0	No	No
GRMZM5G898647	Yes	No	46	0	No	No
GRMZM5G834207	Yes	No	81	0	No	No
GRMZM5G841635	Yes	No	74	0.345133	No	No
GRMZM5G850100	Yes	No	65	0.345133	No	No
GRMZM5G872899	Yes	No	71	0.92	No	No
GRMZM5G873916	Yes	No	35	0.92	No	No
GRMZM5G882520	Yes	No	59	0.92	No	No
GRMZM5G845230	Yes	No	49	0.92	No	No
GRMZM5G816772	Yes	No	39	0.92	No	No
GRMZM5G824660	Yes	No	42	0.92	No	No
GRMZM5G834298	Yes	No	43	0.92	No	No
GRMZM5G805421	Yes	No	52	0	No	No
GRMZM5G834282	Yes	No	49	0.127389	No	No
GRMZM2G515262	Yes	Yes	35	0.97561	No	Yes
GRMZM2G478779	Yes	Yes	36	0.898876	No	Yes
GRMZM2G168675	Yes	Yes	33	1	No	Yes
GRMZM2G084276	Yes	Yes	41	0.9	No	Yes
GRMZM2G410191	Yes	Yes	33	0.962963	No	Yes
GRMZM2G179918	Yes	Yes	41	0.910448	No	Yes
GRMZM2G084473	Yes	Yes	40	1	No	Yes
GRMZM2G109812	Yes	Yes	49	1	No	Yes
AC212575.3_FG002	Yes	Yes	33	0.904459	No	Yes
GRMZM2G107754	Yes	Yes	35	1	No	Yes
GRMZM2G702635	Yes	Yes	36	0.893491	No	No
GRMZM2G700897	Yes	Yes	30	0.956044	No	No
AC197029.3_FG001	Yes	Yes	32	0.886792	No	No
GRMZM2G315478	Yes	Yes	35	0.886792	No	No
GRMZM2G431291	Yes	Yes	36	0.909091	Yes	Yes
GRMZM2G164249	Yes	Yes	30	0.943396	Yes	No
GRMZM2G023312	Yes	Yes	32	0.954545	Yes	Yes
AC199768.4_FG008	Yes	Yes	33	0.897727	No	Yes
GRMZM5G833328	Yes	Yes	30	0.906542	No	Yes
AC197145.4_FG001	Yes	Yes	44	0.948276	No	Yes
GRMZM2G040490	Yes	Yes	49	0.886792	No	Yes
GRMZM2G704283	Yes	Yes	40	0.908257	No	Yes
GRMZM2G425647	Yes	Yes	46	0.919355	No	Yes
AC209463.4_FG013	Yes	Yes	33	0.911765	No	Yes
GRMZM2G703604	Yes	Yes	40	0.889251	No	No
AC194008.3_FG007	Yes	Yes	35	0.906667	No	No
GRMZM2G386362	Yes	Yes	35	0.965517	No	No
GRMZM2G702264	Yes	Yes	33	0.917808	No	No
AC190978.3_FG007	Yes	Yes	34	0.892308	No	No
GRMZM2G367285	Yes	Yes	30	0.914573	No	No
GRMZM2G133743	Yes	Yes	38	0.947368	No	No
GRMZM2G004544	Yes	Yes	35	0.894737	No	No
GRMZM2G566307	Yes	Yes	43	1	No	No
AC183938.4_FG011	No	Yes	22	0.952381	No	Yes
AC184831.3_FG003	No	Yes	4	0.944444	No	Yes
AC186684.4_FG001	No	Yes	7	0.923077	No	Yes
AC190701.3_FG001	No	Yes	13	0.938462	No	Yes
AC194402.2_FG003	No	Yes	12	0.901639	No	Yes
AC199961.4_FG004	No	Yes	11	0.88587	No	Yes
AC203956.3_FG004	No	Yes	6	0.893617	No	Yes
AC209062.3_FG002	No	Yes	9	0.912088	No	Yes
AC211166.5_FG009	No	Yes	6	0.946809	No	Yes
AC211257.3_FG002	No	Yes	12	0.911111	No	Yes
AC212227.3_FG006	No	Yes	4	0.918033	No	Yes
AC215994.3_FG003	No	Yes	16	0.910345	No	Yes
GRMZM2G007488	No	Yes	4	0.885246	No	Yes
GRMZM2G014005	No	Yes	8	0.910256	No	Yes
GRMZM2G029038	No	Yes	21	0.903614	No	Yes
GRMZM2G050952	No	Yes	10	0.977778	No	Yes
GRMZM2G079596	No	Yes	19	0.904762	No	Yes
GRMZM2G081685	No	Yes	24	0.894118	No	Yes
GRMZM2G123018	No	Yes	23	1	No	Yes
GRMZM2G127619	No	Yes	6	0.97561	No	Yes
GRMZM2G134468	No	Yes	12	1	No	Yes
GRMZM2G141205	No	Yes	1	0.888889	No	Yes
GRMZM2G142352	No	Yes	22	0.933333	No	Yes
GRMZM2G170472	No	Yes	7	0.904412	No	Yes
GRMZM2G307892	No	Yes	18	0.930233	No	Yes
GRMZM2G324806	No	Yes	11	0.901961	No	Yes
GRMZM2G326129	No	Yes	10	0.909091	No	Yes
GRMZM2G339018	No	Yes	17	0.893617	No	Yes
GRMZM2G342424	No	Yes	18	0.896552	No	Yes
GRMZM2G342711	No	Yes	12	0.9375	No	Yes
GRMZM2G351232	No	Yes	1	0.891304	No	Yes
GRMZM2G368380	No	Yes	4	0.917808	No	Yes
GRMZM2G405592	No	Yes	15	0.965517	No	Yes
GRMZM2G406376	No	Yes	17	1	No	Yes
GRMZM2G423972	No	Yes	10	0.933333	No	Yes
GRMZM2G441511	No	Yes	22	0.897059	No	Yes
GRMZM2G455087	No	Yes	18	0.918919	No	Yes
GRMZM2G469939	No	Yes	4	1	No	Yes
GRMZM2G488726	No	Yes	13	0.906542	No	Yes
GRMZM2G517849	No	Yes	21	0.952632	No	Yes
GRMZM2G567512	No	Yes	17	0.939394	No	Yes
GRMZM2G703981	No	Yes	23	0.891892	No	Yes
GRMZM5G804579	No	Yes	11	0.915094	No	Yes
GRMZM5G848838	No	Yes	18	0.926829	No	Yes
GRMZM5G849435	No	Yes	3	0.904762	No	Yes
GRMZM5G878017	No	Yes	15	0.938462	No	Yes
GRMZM5G899985	No	Yes	11	0.923077	No	Yes
GRMZM5G827042	No	Yes	21	0.9625	No	Yes
GRMZM2G363583	No	Yes	7	0.902439	No	Yes
GRMZM5G816582	No	Yes	11	0.90625	No	Yes
GRMZM2G020357	No	Yes	25	0.912281	No	Yes
GRMZM2G170446	No	Yes	11	0.927928	No	Yes
GRMZM5G830747	No	Yes	24	0.892857	No	Yes
GRMZM2G338539	No	Yes	17	0.889474	No	Yes
AC207767.2_FG001	No	Yes	8	0.901961	No	Yes
GRMZM2G703856	No	Yes	12	0.964912	No	Yes
GRMZM2G338853	No	Yes	7	0.939759	No	Yes
AC219056.2_FG004	No	Yes	7	0.9	No	Yes
GRMZM5G850924	No	Yes	13	0.924051	No	Yes
AC185588.2_FG002	No	Yes	16	0.960784	No	Yes
AC212145.4_FG002	No	Yes	5	0.923077	No	Yes
GRMZM2G411216	No	Yes	7	0.887097	No	Yes
AC225345.3_FG009	No	Yes	13	0.918605	No	Yes
GRMZM2G564932	No	Yes	10	0.934783	No	Yes
GRMZM2G304818	No	Yes	4	0.928571	No	Yes
GRMZM2G702163	No	Yes	19	0.952381	No	Yes
GRMZM2G389094	No	Yes	8	0.934579	No	Yes
GRMZM2G395466	No	Yes	6	0.922078	No	Yes
GRMZM2G434506	No	Yes	5	0.894309	No	Yes
GRMZM2G314934	No	Yes	13	0.932773	No	Yes
AC207321.3_FG003	No	Yes	9	0.970588	No	Yes
GRMZM5G874832	No	Yes	14	0.904762	No	Yes
GRMZM2G548261	No	Yes	6	0.914894	No	Yes
AC229993.1_FG009	No	Yes	8	0.9	No	Yes
GRMZM2G009442	No	Yes	9	0.899281	No	Yes
GRMZM2G700955	No	Yes	1	0.940299	No	Yes
GRMZM2G371651	No	Yes	18	0.939655	No	Yes
GRMZM2G152011	No	Yes	11	1	No	Yes
GRMZM2G703998	No	Yes	7	0.919643	No	Yes
GRMZM5G862119	No	Yes	10	0.918919	No	Yes
GRMZM2G304638	No	Yes	14	0.907489	No	Yes
GRMZM2G304657	No	Yes	3	0.9447	No	Yes
GRMZM5G800973	No	Yes	4	0.923077	No	Yes
GRMZM2G107818	No	Yes	4	1	No	Yes
GRMZM2G015818	No	Yes	0	0.944444	No	Yes
GRMZM2G094879	No	Yes	9	0.945946	No	Yes
AC155376.2_FG002	No	Yes	4	0.894737	No	No
AC185130.2_FG005	No	Yes	14	0.939394	No	No
AC187072.4_FG001	No	Yes	18	1	No	No
AC187910.5_FG002	No	Yes	15	0.914286	No	No
AC193318.3_FG006	No	Yes	18	0.891667	No	No
AC193464.3_FG001	No	Yes	23	0.9375	No	No
AC195320.3_FG003	No	Yes	4	1	No	No
AC196123.3_FG001	No	Yes	4	0.902299	No	No
AC197055.3_FG003	No	Yes	11	0.894737	No	No
AC197477.3_FG002	No	Yes	3	0.983607	No	No
AC198081.2_FG001	No	Yes	16	0.956204	No	No
AC200106.4_FG003	No	Yes	10	0.911765	No	No
AC203531.3_FG002	No	Yes	9	0.933333	No	No
AC204679.3_FG003	No	Yes	7	0.888889	No	No
AC204845.3_FG008	No	Yes	8	1	No	No
AC205175.3_FG001	No	Yes	14	0.974359	No	No
AC205722.3_FG004	No	Yes	4	0.964706	No	No
AC212463.3_FG001	No	Yes	16	0.935065	No	No
AC213654.3_FG006	No	Yes	4	0.885246	No	No
AC214227.4_FG011	No	Yes	10	0.921569	No	No
AC206952.3_FG001	No	Yes	6	0.954545	No	No
AC208341.4_FG007	No	Yes	11	1	No	No
AC210013.4_FG007	No	Yes	12	0.907895	No	No
AC210724.2_FG007	No	Yes	22	0.888889	No	No
AC212189.3_FG003	No	Yes	12	0.923077	No	No
GRMZM2G002461	No	Yes	22	0.97619	No	No
GRMZM2G034927	No	Yes	6	0.916667	No	No
GRMZM2G053890	No	Yes	14	0.951807	No	No
GRMZM2G054689	No	Yes	4	0.909091	No	No
GRMZM2G070454	No	Yes	2	0.897059	No	No
GRMZM2G080885	No	Yes	27	0.912162	No	No
GRMZM2G107504	No	Yes	9	0.898649	No	No
GRMZM2G109776	No	Yes	19	0.909091	No	No
GRMZM2G128520	No	Yes	24	0.896	No	No
GRMZM2G150487	No	Yes	17	1	No	No
GRMZM2G171315	No	Yes	10	0.90303	No	No
GRMZM2G178447	No	Yes	18	0.971429	No	No
GRMZM2G306793	No	Yes	4	0.942308	No	No
GRMZM2G311087	No	Yes	15	0.896552	No	No
GRMZM2G339163	No	Yes	4	0.912621	No	No
GRMZM2G344799	No	Yes	15	0.931818	No	No
GRMZM2G351151	No	Yes	25	0.909091	No	No
GRMZM2G374430	No	Yes	13	0.89	No	No
GRMZM2G383168	No	Yes	10	0.913978	No	No
GRMZM2G383819	No	Yes	8	0.969697	No	No
GRMZM2G390364	No	Yes	12	0.910714	No	No
GRMZM2G429274	No	Yes	15	0.918782	No	No
GRMZM2G471629	No	Yes	10	0.897638	No	No
GRMZM2G498171	No	Yes	15	0.92	No	No
GRMZM2G530263	No	Yes	10	0.935484	No	No
GRMZM2G540568	No	Yes	24	0.9375	No	No
GRMZM2G544441	No	Yes	11	0.961538	No	No
GRMZM2G556078	No	Yes	21	0.92	No	No
GRMZM2G557799	No	Yes	13	0.933333	No	No
GRMZM2G560482	No	Yes	7	0.9375	No	No
GRMZM2G580235	No	Yes	20	0.910714	No	No
GRMZM2G702091	No	Yes	14	0.888889	No	No
GRMZM2G702127	No	Yes	14	0.899371	No	No
GRMZM2G703487	No	Yes	24	0.945946	No	No
GRMZM2G703850	No	Yes	13	0.9	No	No
GRMZM2G704080	No	Yes	22	0.963855	No	No
GRMZM5G802231	No	Yes	19	0.903509	No	No
GRMZM5G811192	No	Yes	6	0.933333	No	No
GRMZM5G840269	No	Yes	18	0.972222	No	No
GRMZM5G845076	No	Yes	12	0.893805	No	No
GRMZM5G849791	No	Yes	12	1	No	No
GRMZM5G853988	No	Yes	6	0.911765	No	No
GRMZM5G867642	No	Yes	24	0.908046	No	No
GRMZM5G875277	No	Yes	16	0.889831	No	No
GRMZM5G894416	No	Yes	15	0.888889	No	No
AC198752.4_FG004	No	Yes	7	0.933333	Yes	Yes
AC217823.3_FG002	No	Yes	18	0.931818	Yes	Yes
GRMZM2G026517	No	Yes	16	0.934426	Yes	Yes
GRMZM2G028966	No	Yes	5	0.9375	Yes	Yes
GRMZM2G123314	No	Yes	8	1	Yes	Yes
GRMZM2G147322	No	Yes	15	0.985507	Yes	Yes
GRMZM2G323893	No	Yes	8	0.897436	Yes	Yes
GRMZM2G480978	No	Yes	6	0.922078	Yes	Yes
GRMZM2G344416	No	Yes	17	0.939394	Yes	Yes
GRMZM2G169584	No	Yes	20	0.962963	Yes	Yes
GRMZM2G377690	No	Yes	6	0.888889	Yes	Yes
GRMZM2G464295	No	Yes	12	1	Yes	Yes
AC213890.4_FG004	No	Yes	24	0.90099	Yes	Yes
GRMZM2G451147	No	Yes	0	0.896552	Yes	Yes
GRMZM2G391511	No	Yes	23	0.910345	Yes	Yes
GRMZM2G448651	No	Yes	5	0.921739	Yes	Yes
GRMZM2G408703	No	Yes	6	1	Yes	Yes
GRMZM2G109914	No	Yes	5	0.93578	Yes	Yes
GRMZM2G179685	No	Yes	9	1	Yes	Yes
GRMZM2G054905	No	Yes	1	0.888889	Yes	Yes
GRMZM2G438202	No	Yes	0	0.891304	Yes	Yes
GRMZM2G447535	No	Yes	2	0.906977	Yes	Yes
GRMZM2G336909	No	Yes	8	0.909091	Yes	Yes
GRMZM2G131525	No	Yes	17	0.901639	Yes	Yes
GRMZM2G098674	No	Yes	18	0.965116	Yes	Yes
GRMZM2G160211	No	Yes	9	0.965517	Yes	Yes
GRMZM2G398825	No	Yes	23	1	Yes	Yes
GRMZM2G026758	No	Yes	24	0.892308	Yes	Yes
GRMZM2G327311	No	Yes	10	0.991304	Yes	Yes
GRMZM2G098042	No	Yes	5	0.905405	Yes	Yes
GRMZM2G133952	No	Yes	2	0.956522	Yes	Yes
GRMZM2G433002	No	Yes	13	0.907895	Yes	Yes
AC198725.4_FG007	No	Yes	7	0.918519	Yes	Yes
GRMZM2G056419	No	Yes	17	0.954545	Yes	Yes
GRMZM2G034833	No	Yes	8	0.903226	Yes	Yes
GRMZM2G074245	No	Yes	0	0.969697	Yes	Yes
GRMZM2G050693	No	Yes	3	0.925373	Yes	Yes
GRMZM2G447433	No	Yes	7	0.9	Yes	Yes
GRMZM2G459755	No	Yes	7	0.923077	Yes	Yes
GRMZM2G001084	No	Yes	23	0.910345	Yes	Yes
GRMZM2G324643	No	Yes	11	0.909091	Yes	Yes
GRMZM2G121785	No	Yes	4	0.896552	Yes	Yes
GRMZM2G057281	No	Yes	5	0.918782	Yes	Yes
GRMZM2G129166	No	Yes	5	0.903846	Yes	Yes
GRMZM2G014119	No	Yes	8	0.910377	Yes	Yes
GRMZM2G070259	No	Yes	8	0.929487	Yes	Yes
GRMZM2G012156	No	Yes	15	0.95283	Yes	Yes
GRMZM2G107609	No	Yes	0	1	Yes	Yes
GRMZM2G086497	No	Yes	3	0.941176	Yes	Yes
GRMZM2G308689	No	Yes	27	0.928571	Yes	Yes
GRMZM2G443509	No	Yes	6	0.891892	Yes	Yes
GRMZM2G383540	No	Yes	2	0.9375	Yes	Yes
GRMZM2G058138	No	Yes	6	0.955414	Yes	Yes
GRMZM2G305154	No	Yes	20	0.89083	Yes	Yes
GRMZM2G069153	No	Yes	13	0.894737	Yes	No
GRMZM2G177610	No	Yes	6	0.893939	Yes	No
GRMZM2G455238	No	Yes	12	1	Yes	No
GRMZM2G026737	No	Yes	13	1	Yes	Yes
GRMZM2G054994	No	Yes	8	0.944444	Yes	Yes
GRMZM2G131442	No	Yes	1	0.969697	Yes	Yes
GRMZM2G139695	No	Yes	19	0.9	Yes	Yes
GRMZM2G162384	No	Yes	27	0.886076	Yes	Yes
GRMZM2G391684	No	Yes	10	0.94964	Yes	Yes
GRMZM2G413711	No	Yes	12	0.921348	Yes	Yes
GRMZM2G453963	No	Yes	3	0.897959	Yes	Yes
GRMZM2G479378	No	Yes	25	0.96	Yes	Yes
GRMZM2G700716	No	Yes	18	0.895522	Yes	Yes
GRMZM5G807054	No	Yes	17	0.941176	Yes	Yes
GRMZM5G874366	No	Yes	12	0.904762	Yes	Yes
GRMZM5G889371	No	Yes	7	0.949495	Yes	Yes
GRMZM2G475265	No	Yes	6	0.944444	Yes	Yes
GRMZM2G306255	No	Yes	27	0.912281	Yes	Yes
GRMZM2G081502	No	Yes	8	0.961538	Yes	Yes
GRMZM2G301904	No	Yes	15	0.909091	Yes	Yes
GRMZM2G480451	No	Yes	10	0.9375	Yes	Yes
GRMZM2G041544	No	Yes	19	0.909091	Yes	Yes
AC233910.1_FG002	No	Yes	8	0.966667	Yes	Yes
GRMZM2G023899	No	Yes	2	0.962963	Yes	Yes
GRMZM2G004593	No	Yes	5	0.953488	Yes	Yes
GRMZM2G171045	No	Yes	6	0.890909	Yes	Yes
GRMZM2G372477	No	Yes	2	0.885714	Yes	Yes
GRMZM2G110548	No	Yes	13	0.898438	Yes	Yes
GRMZM2G464523	No	Yes	9	0.9375	Yes	Yes
GRMZM2G363540	No	Yes	22	0.903475	Yes	Yes
GRMZM2G119740	No	Yes	2	0.888889	Yes	Yes
GRMZM2G139066	No	Yes	7	0.92029	Yes	Yes
GRMZM2G479163	No	Yes	19	1	Yes	Yes
GRMZM2G348959	No	Yes	3	0.888889	Yes	Yes
GRMZM2G158531	No	Yes	7	0.95	Yes	Yes
GRMZM2G121942	No	Yes	2	0.969697	Yes	Yes
GRMZM2G331088	No	Yes	8	0.958333	Yes	Yes
GRMZM2G112640	No	Yes	0	0.9	Yes	Yes
GRMZM2G414387	No	Yes	18	0.904255	Yes	Yes
AC191283.3_FG004	No	Yes	6	0.898305	Yes	Yes
GRMZM2G119249	No	Yes	8	0.888889	Yes	Yes
GRMZM2G355773	No	Yes	27	0.94	Yes	Yes
GRMZM2G085568	No	Yes	19	0.898876	Yes	Yes
GRMZM2G031398	No	Yes	13	0.966292	Yes	Yes
GRMZM2G331533	No	Yes	14	0.885965	Yes	Yes
GRMZM2G150193	No	Yes	5	1	Yes	Yes
GRMZM2G029573	No	Yes	5	0.948529	Yes	Yes
GRMZM2G171688	No	Yes	7	0.95	Yes	Yes
GRMZM2G139643	No	Yes	12	0.893443	Yes	Yes
AC196008.1_FG001	No	Yes	21	0.920354	Yes	No
AC203257.2_FG003	No	Yes	25	0.9	Yes	No
AC215811.3_FG003	No	Yes	15	0.89	Yes	No
GRMZM2G037839	No	Yes	7	0.923913	Yes	No
GRMZM2G045462	No	Yes	18	0.964286	Yes	No
GRMZM2G084457	No	Yes	22	0.915254	Yes	No
GRMZM2G086308	No	Yes	6	0.944444	Yes	No
GRMZM2G095204	No	Yes	8	0.907407	Yes	No
GRMZM2G320360	No	Yes	5	0.934641	Yes	No
GRMZM2G326945	No	Yes	13	0.947368	Yes	No
GRMZM2G330575	No	Yes	25	0.913793	Yes	No
GRMZM2G343426	No	Yes	7	0.927835	Yes	No
GRMZM2G354384	No	Yes	24	0.960784	Yes	No
GRMZM2G377143	No	Yes	21	0.913978	Yes	No
GRMZM2G416524	No	Yes	16	0.905172	Yes	No
GRMZM2G702176	No	Yes	17	0.910714	Yes	No
AC183927.3_FG004	No	Yes	19	0.907407	No	Yes
AC186145.3_FG002	No	Yes	11	1	No	Yes
AC186669.3_FG002	No	Yes	11	0.909836	No	Yes
AC190749.3_FG006	No	Yes	14	0.888889	No	Yes
AC191147.3_FG002	No	Yes	11	0.885714	No	Yes
AC191330.3_FG001	No	Yes	20	1	No	Yes
AC191589.3_FG003	No	Yes	21	1	No	Yes
AC197109.3_FG004	No	Yes	21	0.902439	No	Yes
AC199481.3_FG001	No	Yes	15	0.947368	No	Yes
AC212887.3_FG005	No	Yes	16	0.891156	No	Yes
AC210883.4_FG003	No	Yes	16	0.919643	No	Yes
AC217311.3_FG001	No	Yes	16	0.97619	No	Yes
GRMZM2G015426	No	Yes	15	0.918699	No	Yes
GRMZM2G034442	No	Yes	7	0.942029	No	Yes
GRMZM2G043503	No	Yes	10	1	No	Yes
GRMZM2G066539	No	Yes	24	0.926829	No	Yes
GRMZM2G088005	No	Yes	12	0.927711	No	Yes
GRMZM2G100464	No	Yes	3	0.970588	No	Yes
GRMZM2G107844	No	Yes	3	0.9375	No	Yes
GRMZM2G110066	No	Yes	12	0.887324	No	Yes
GRMZM2G124616	No	Yes	20	0.965517	No	Yes
GRMZM2G124921	No	Yes	9	0.958333	No	Yes
GRMZM2G124948	No	Yes	6	0.888889	No	Yes
GRMZM2G127418	No	Yes	4	0.923077	No	Yes
GRMZM2G135730	No	Yes	17	0.95082	No	Yes
GRMZM2G156372	No	Yes	4	0.909091	No	Yes
GRMZM2G163574	No	Yes	17	0.90411	No	Yes
GRMZM2G302322	No	Yes	15	0.907692	No	Yes
GRMZM2G313833	No	Yes	0	0.907692	No	Yes
GRMZM2G333565	No	Yes	14	0.897059	No	Yes
GRMZM2G336813	No	Yes	5	0.907407	No	Yes
GRMZM2G340601	No	Yes	5	0.956522	No	Yes
GRMZM2G353607	No	Yes	12	0.923664	No	Yes
GRMZM2G357317	No	Yes	10	0.90099	No	Yes
GRMZM2G366981	No	Yes	15	0.913793	No	Yes
GRMZM2G370797	No	Yes	2	0.916667	No	Yes
GRMZM2G383093	No	Yes	9	0.945652	No	Yes
GRMZM2G390109	No	Yes	19	0.913043	No	Yes
GRMZM2G395392	No	Yes	27	0.919355	No	Yes
GRMZM2G409701	No	Yes	15	0.918033	No	Yes
GRMZM2G412254	No	Yes	16	0.962963	No	Yes
GRMZM2G422187	No	Yes	20	0.986486	No	Yes
GRMZM2G424659	No	Yes	4	0.915663	No	Yes
GRMZM2G430526	No	Yes	19	0.888889	No	Yes
GRMZM2G432631	No	Yes	16	0.897436	No	Yes
GRMZM2G439168	No	Yes	5	0.91875	No	Yes
GRMZM2G463622	No	Yes	14	0.914286	No	Yes
GRMZM2G468475	No	Yes	1	0.926829	No	Yes
GRMZM2G470981	No	Yes	9	1	No	Yes
GRMZM2G486201	No	Yes	11	0.888889	No	Yes
GRMZM2G530860	No	Yes	9	0.891304	No	Yes
GRMZM2G531052	No	Yes	15	0.914286	No	Yes
GRMZM2G581728	No	Yes	12	0.902439	No	Yes
GRMZM2G703868	No	Yes	3	0.888889	No	Yes
GRMZM5G800915	No	Yes	17	0.8875	No	Yes
GRMZM5G825076	No	Yes	13	0.937063	No	Yes
GRMZM5G853963	No	Yes	22	0.923875	No	Yes
GRMZM5G870100	No	Yes	11	1	No	Yes
GRMZM5G879586	No	Yes	10	0.909091	No	Yes
GRMZM5G895459	No	Yes	2	0.922414	No	Yes
GRMZM5G895648	No	Yes	5	0.9	No	Yes
GRMZM2G042133	No	Yes	25	1	No	Yes
GRMZM2G386125	No	Yes	13	0.933333	No	Yes
GRMZM2G361442	No	Yes	15	0.897321	No	Yes
GRMZM2G381168	No	Yes	6	0.9375	No	Yes
GRMZM2G340739	No	Yes	27	0.888889	No	Yes
GRMZM2G397572	No	Yes	16	0.933333	No	Yes
GRMZM2G103725	No	Yes	5	0.95	No	Yes
GRMZM2G157933	No	Yes	25	0.945455	No	Yes
GRMZM2G067450	No	Yes	22	1	No	Yes
GRMZM2G118074	No	Yes	5	0.9	No	Yes
GRMZM2G366953	No	Yes	10	0.892857	No	Yes
GRMZM5G831305	No	Yes	18	0.93	No	Yes
GRMZM2G402806	No	Yes	24	0.942857	No	Yes
AC209364.3_FG004	No	Yes	3	1	No	Yes
GRMZM2G129344	No	Yes	24	0.962121	No	Yes
GRMZM2G062142	No	Yes	12	0.9	No	Yes
GRMZM2G702681	No	Yes	8	0.96063	No	Yes
GRMZM2G442425	No	Yes	10	0.928571	No	Yes
AC211972.4_FG003	No	Yes	11	0.909091	No	Yes
GRMZM2G437487	No	Yes	21	1	No	Yes
GRMZM2G369396	No	Yes	9	0.9125	No	Yes
AC183928.4_FG001	No	Yes	6	0.914634	No	Yes
GRMZM5G861659	No	Yes	17	0.954545	No	Yes
GRMZM2G339836	No	Yes	17	0.901961	No	Yes
GRMZM2G420694	No	Yes	13	0.923077	No	Yes
GRMZM2G700673	No	Yes	16	0.918367	No	Yes
GRMZM2G129300	No	Yes	3	1	No	Yes
AC206898.3_FG006	No	Yes	1	0.896552	No	Yes
GRMZM2G323475	No	Yes	14	0.930556	No	Yes
GRMZM2G062042	No	Yes	13	0.9	No	Yes
GRMZM5G802403	No	Yes	14	0.919118	No	Yes
GRMZM2G362341	No	Yes	2	0.918033	No	Yes
AC187090.3_FG011	No	Yes	3	1	No	Yes
GRMZM5G839005	No	Yes	25	0.901408	No	Yes
GRMZM2G462046	No	Yes	12	0.897059	No	Yes
GRMZM2G386051	No	Yes	18	0.953488	No	Yes
GRMZM2G000124	No	Yes	7	0.924528	No	Yes
GRMZM2G404459	No	Yes	7	0.94086	No	Yes
AC207225.3_FG003	No	Yes	2	1	No	Yes
GRMZM2G365688	No	Yes	14	0.891304	No	Yes
GRMZM2G400175	No	Yes	12	0.945455	No	Yes
GRMZM5G885425	No	Yes	14	0.896414	No	Yes
GRMZM2G525593	No	Yes	10	0.972222	No	Yes
GRMZM2G011968	No	Yes	9	0.896104	No	Yes
GRMZM2G008359	No	Yes	6	0.928571	No	Yes
GRMZM2G090020	No	Yes	7	0.914634	No	Yes
GRMZM2G405575	No	Yes	8	1	No	Yes
GRMZM2G087582	No	Yes	15	0.895105	No	Yes
GRMZM2G380227	No	Yes	15	0.891566	No	Yes
GRMZM2G329962	No	Yes	9	0.904762	No	Yes
GRMZM2G150710	No	Yes	19	1	No	Yes
GRMZM5G883813	No	Yes	8	0.956522	No	Yes
GRMZM2G451443	No	Yes	5	0.981481	No	Yes
GRMZM5G881064	No	Yes	10	0.962264	No	Yes
GRMZM2G443240	No	Yes	5	0.899371	No	Yes
GRMZM2G330455	No	Yes	7	0.9	No	Yes
GRMZM2G098697	No	Yes	10	0.941406	No	Yes
GRMZM2G430152	No	Yes	2	0.89011	No	Yes
GRMZM2G156376	No	Yes	15	0.925926	No	Yes
GRMZM2G125342	No	Yes	6	0.893617	No	Yes
AC210595.3_FG004	No	Yes	7	0.916667	No	Yes
AF546188.1_FG005	No	Yes	8	0.933333	No	Yes
AC183914.3_FG004	No	Yes	17	0.931034	No	No
AC185252.4_FG002	No	Yes	5	0.886792	No	No
AC186309.3_FG002	No	Yes	13	0.923077	No	No
AC186309.3_FG006	No	Yes	22	0.952381	No	No
AC186789.4_FG001	No	Yes	11	0.901961	No	No
AC187082.3_FG003	No	Yes	13	0.964286	No	No
AC187279.3_FG004	No	Yes	16	0.892473	No	No
AC190485.1_FG004	No	Yes	18	0.931373	No	No
AC191418.3_FG003	No	Yes	9	0.9625	No	No
AC191562.3_FG008	No	Yes	9	0.910569	No	No
AC193756.3_FG001	No	Yes	9	0.903226	No	No
AC195825.3_FG001	No	Yes	19	0.939394	No	No
AC196135.3_FG006	No	Yes	19	1	No	No
AC196436.3_FG002	No	Yes	15	0.921569	No	No
AC197082.3_FG004	No	Yes	5	0.930769	No	No
AC197526.3_FG003	No	Yes	2	0.948276	No	No
AC197544.3_FG002	No	Yes	7	0.9375	No	No
AC197697.3_FG001	No	Yes	4	0.954545	No	No
AC199183.3_FG001	No	Yes	6	0.894737	No	No
AC202179.3_FG005	No	Yes	16	1	No	No
AC203831.3_FG002	No	Yes	11	0.896552	No	No
AC204051.3_FG001	No	Yes	13	0.885167	No	No
AC212979.2_FG006	No	Yes	18	0.909091	No	No
AC213846.4_FG003	No	Yes	18	0.903226	No	No
AC206763.3_FG002	No	Yes	6	0.89313	No	No
AC208579.3_FG001	No	Yes	8	0.897196	No	No
AC209364.3_FG007	No	Yes	18	0.890476	No	No
AC209710.4_FG002	No	Yes	13	0.958333	No	No
AC210816.3_FG007	No	Yes	22	0.965517	No	No
AC217814.2_FG006	No	Yes	17	0.923077	No	No
AC219022.3_FG004	No	Yes	7	0.885246	No	No
AC234156.1_FG004	No	Yes	23	0.9	No	No
GRMZM2G003103	No	Yes	14	0.971014	No	No
GRMZM2G009624	No	Yes	14	0.913295	No	No
GRMZM2G012472	No	Yes	2	1	No	No
GRMZM2G025264	No	Yes	18	1	No	No
GRMZM2G037955	No	Yes	15	0.941176	No	No
GRMZM2G038053	No	Yes	18	0.910345	No	No
GRMZM2G058037	No	Yes	10	0.926829	No	No
GRMZM2G061118	No	Yes	20	0.933333	No	No
GRMZM2G067833	No	Yes	19	0.909091	No	No
GRMZM2G069664	No	Yes	5	0.94	No	No
GRMZM2G069736	No	Yes	18	0.902913	No	No
GRMZM2G081263	No	Yes	0	1	No	No
GRMZM2G083515	No	Yes	16	0.956989	No	No
GRMZM2G089830	No	Yes	3	0.911565	No	No
GRMZM2G091930	No	Yes	16	0.962264	No	No
GRMZM2G100012	No	Yes	5	0.897959	No	No
GRMZM2G100940	No	Yes	12	0.945946	No	No
GRMZM2G101642	No	Yes	10	0.898305	No	No
GRMZM2G103764	No	Yes	6	0.944444	No	No
GRMZM2G108773	No	Yes	10	0.910256	No	No
GRMZM2G110688	No	Yes	16	0.947368	No	No
GRMZM2G112988	No	Yes	27	0.924242	No	No
GRMZM2G120298	No	Yes	3	0.913043	No	No
GRMZM2G121345	No	Yes	13	0.902128	No	No
GRMZM2G128445	No	Yes	6	0.923077	No	No
GRMZM2G133891	No	Yes	8	0.961538	No	No
GRMZM2G148237	No	Yes	19	0.897436	No	No
GRMZM2G164099	No	Yes	13	0.94382	No	No
GRMZM2G165734	No	Yes	16	1	No	No
GRMZM2G167898	No	Yes	13	0.918367	No	No
GRMZM2G304403	No	Yes	14	0.907895	No	No
GRMZM2G308441	No	Yes	6	0.933333	No	No
GRMZM2G322697	No	Yes	17	0.9	No	No
GRMZM2G336718	No	Yes	10	0.944444	No	No
GRMZM2G339206	No	Yes	15	0.888889	No	No
GRMZM2G347983	No	Yes	26	0.893805	No	No
GRMZM2G351423	No	Yes	17	0.924242	No	No
GRMZM2G351895	No	Yes	19	0.919355	No	No
GRMZM2G369069	No	Yes	24	0.904762	No	No
GRMZM2G369685	No	Yes	18	0.894737	No	No
GRMZM2G370905	No	Yes	21	0.908046	No	No
GRMZM2G374336	No	Yes	15	0.94	No	No
GRMZM2G380469	No	Yes	5	0.912281	No	No
GRMZM2G413064	No	Yes	10	0.949153	No	No
GRMZM2G418726	No	Yes	5	0.928571	No	No
GRMZM2G418766	No	Yes	16	0.9	No	No
GRMZM2G439983	No	Yes	13	0.888889	No	No
GRMZM2G455114	No	Yes	12	0.928571	No	No
GRMZM2G460611	No	Yes	12	0.911111	No	No
GRMZM2G462080	No	Yes	7	0.888889	No	No
GRMZM2G470608	No	Yes	11	0.886792	No	No
GRMZM2G472077	No	Yes	16	0.968254	No	No
GRMZM2G475247	No	Yes	8	0.910828	No	No
GRMZM2G486741	No	Yes	10	0.903226	No	No
GRMZM2G515667	No	Yes	29	0.960784	No	No
GRMZM2G526842	No	Yes	17	0.956522	No	No
GRMZM2G534175	No	Yes	9	0.947368	No	No
GRMZM2G544990	No	Yes	18	0.930233	No	No
GRMZM2G568645	No	Yes	10	0.9	No	No
GRMZM2G576641	No	Yes	17	0.909091	No	No
GRMZM2G578221	No	Yes	9	0.941176	No	No
GRMZM2G700182	No	Yes	25	0.886957	No	No
GRMZM2G700375	No	Yes	5	1	No	No
GRMZM2G700553	No	Yes	18	1	No	No
GRMZM2G700870	No	Yes	19	1	No	No
GRMZM2G700957	No	Yes	11	0.886364	No	No
GRMZM2G701605	No	Yes	23	0.971429	No	No
GRMZM2G701657	No	Yes	15	0.983871	No	No
GRMZM2G701956	No	Yes	22	0.934783	No	No
GRMZM2G702610	No	Yes	14	0.888889	No	No
GRMZM2G702884	No	Yes	19	0.904412	No	No
GRMZM2G704242	No	Yes	9	0.941176	No	No
GRMZM2G704289	No	Yes	10	0.96875	No	No
GRMZM5G834208	No	Yes	8	0.946429	No	No
GRMZM5G845824	No	Yes	18	0.898551	No	No
GRMZM5G847520	No	Yes	15	0.930657	No	No
GRMZM5G850831	No	Yes	6	0.909091	No	No
GRMZM5G863897	No	Yes	16	0.921053	No	No
GRMZM5G864259	No	Yes	15	0.924731	No	No
GRMZM5G867996	No	Yes	15	0.923913	No	No
GRMZM5G870570	No	Yes	21	0.891304	No	No
GRMZM5G877590	No	Yes	7	0.9	No	No
GRMZM5G887672	No	Yes	14	0.942857	No	No
